# Supplementary material for: Diverse Long-Range Axonal Projections of Excitatory Layer 2/3 Neurons in Mouse Barrel Cortex
Source: Front Neuroanat. 2018 May 1;12:33. doi: 10.3389/fnana.2018.00033 (PMC5938399; doi:10.3389/fnana.2018.00033)
Supplement: Supplementary Data File 1 — An excel file with the values for each data point shown in Figure 7. [file Table_1.XLSX]

## Sheet: Figure 7D&E
S2P	Dendritic length (µm)	Number of dendrites	Dendrite nodes	M1P	Dendritic length (µm)	Number of dendrites	Dendrite nodes		S2P	Axon length (µm)	M1P	Axon length (µm)
AP046	7812.2	9	57	AP042	8829.9	11	60		AP046	75544.1	AP042	83363
AP047	7934.2	10	66	AP044	8560.9	8	60		AP047	49023.7	AP044	75705.9
AP049	8052.8	6	62	TY220	8015.1	8	58		AP049	59535.5	TY220	78778.7
TY300	8110.3	10	71	TY288	7697.6	8	57		TY300	65608.3	TY288	58226.5
TY345	7316.7	8	48	TY302	7310.4	8	66		TY345	60080	TY302	78284.3
TY367	9587.9	7	77	TY308	8566.7	7	65		TY367	90436.5	TY308	90176.5
				TY310	8668.1	7	66				TY310	90496.6
				TY337	9332.4	6	63				TY337	84122
				TY369	9179.9	9	70				TY369	87271.7
mean	8135.68	8.33333	63.5	mean	8462.33	8	62.7778		mean	66704.7	mean	80713.9
standard deviation	765.822	1.63299	10.2908	standard deviation	669.118	1.41421	4.32371		standard deviation	14494.4	standard deviation	9920.25

## Sheet: Figure 7F&G
Area	AP049	AP046	AP047	TY300	TY345	TY367	TY369	TY308	TY220	AP044	TY288	TY302	TY310	AP042	TY337		Average	S2p_av	M1p_av	SD	S2p_SD	M1pSD
wS1	29466.5	45606.4	30204.5	53969.9	37017.1	54102.1	39681.2	46024.5	42084.7	37192.3	37403.2	41538.8	42625.7	40590.5	32991.4		wS1	41727.8	40014.7	wS1	11165.6	3776.54
wS2	10672.6	8650	12691.9	1888.3	14591.2	24406.1	3756.4	0	2731	0	0	0	0	7826.9	0		wS2	12150	1590.48	wS2	7432.37	2740.04
wM1	0	0	0	0	0	0	15067.2	27331.2	12956	35412	1166.8	17900.1	14064.9	26046.2	37440.4		wM1	0	20820.5	wM1	0	11695.2
PL	0	3693.8	0	0	0	0	6187	0	0	0	8005.3	0	0	0	0		PL	615.633	1576.92	PL	1507.99	3161.95
AM	0	0	0	0	0	0	3708.7	0	1739.9	0	0	1464.5	0	0	0		AM	0	768.122	AM	0	1304.62
CM	0	0	0	0	0	1732.5	1025.5	2014.7	3690.8	0	2793	13561.1	0	0	0		CM	288.75	2565.01	CM	707.29	4347.75
PM	0	6111.4	2434.8	3939.8	0	0	1384.9	5374.1	0	0	0	0	0	2864.1	780.3		PM	2081	1155.93	PM	2561.88	1856.92
PP	0	0	0	0	0	0	1950.8	0	0	0	0	0	0	1837.1	0		PP	0	420.878	PP	0	835.637
TeA	0	0	0	0	0	0	0	0	7675.9	0	0	0	0	0	0		TeA	0	852.878	TeA	0	2558.63
Striatum	12468.5	0	0	0	0	0	2611.5	0	0	0	0	0	16885.3	0	0		Striatum	2078.08	2166.31	Striatum	5090.24	5586.78
	>10 mm
	<10 mm & > 1mm
